# Supplementary material for: Quantitative Investigation of FAD2 Cosuppression Reveals RDR6-Dependent and RDR6-Independent Gene Silencing Pathways
Source: Int J Mol Sci. 2023 Dec 6;24(24):17165. doi: 10.3390/ijms242417165 (PMC10742939; doi:10.3390/ijms242417165)
Supplement: Supplementary file 1 [file ijms-24-17165-s001.zip]

Archive with 1 entries (1 files):
- ijms-2725028-supplementary.pdf
